# Supplementary material for: FOXP2+ Chief Cells and CXCL14+ Fibroblasts Drive Fibrotic Remodeling in Carotid Body Tumors
Source: Int J Mol Sci. 2026 Jun 25;27(13):5750. doi: 10.3390/ijms27135750 (PMC13361602; doi:10.3390/ijms27135750)
Supplement: Supplementary file 1 [file ijms-27-05750-s001.zip]

Archive with 1 entries (1 files):
- ijms-4304803-supplementary.pdf
